# Supplementary material for: TMT-Based Proteomics Reveal the Mechanism of Action of Amygdalin against Rheumatoid Arthritis in a Rat Model through Regulation of Complement and Coagulation Cascades
Source: Molecules. 2023 Oct 17;28(20):7126. doi: 10.3390/molecules28207126 (PMC10609517; doi:10.3390/molecules28207126)
Supplement: Supplementary file 1 [file molecules-28-07126-s001.zip]

Archive with 1 entries (1 files):
- molecules-2619387-supplementary.pdf
